# Supplementary material for: A systematic review, and meta-analysis, examining the prevalence of price promotions on foods and whether they are more likely to be found on less-healthy foods
Source: Public Health Nutr. 2020 Mar 25;23(8):1281–96. doi: 10.1017/S1368980019004129 (PMC7196736; doi:10.1017/S1368980019004129)
Supplement: Supplementary file 1 [file S1368980019004129sup.zip]

Archive with 3 entries (3 files):
- S1368980019004129sup001.pdf
- S1368980019004129sup002.pdf
- S1368980019004129sup003.pdf
